# Supplementary material for: Recombinant TBEV Protein E of the Siberian Subtype Is a Candidate Antigen in the ELISA Test System for Differential Diagnosis
Source: Diagnostics (Basel). 2023 Oct 23;13(20):3277. doi: 10.3390/diagnostics13203277 (PMC10606673; doi:10.3390/diagnostics13203277)
Supplement: Supplementary file 1 [file diagnostics-13-03277-s001.zip]

Archive with 1 entries (1 files):
- diagnostics-2275459-supplementary.pdf
